# Supplementary material for: An Ultra-Low-Cost RCL-Meter
Source: Sensors (Basel). 2022 Mar 14;22(6):2227. doi: 10.3390/s22062227 (PMC8950037; doi:10.3390/s22062227)
Supplement: Supplementary file 1 [file sensors-22-02227-s001.zip]

Archive with 1 entries (1 files):
- sensors-1582127-supplementary.pdf
